# Supplementary material for: Nicotinamide metabolism-related signature and lncRNA regulatory network in kidney renal clear cell carcinoma
Source: PeerJ. 2026 Jun 9;14:e21300. doi: 10.7717/peerj.21300 (PMC13262547; doi:10.7717/peerj.21300)
Supplement: Supplemental Information 1 [file peerj-14-21300-s001.xlsx]

## Sheet: Sheet1
Target genes	Sample	GAPDH CT value	CT value
NAMPT	786-O	15.8	24.78
		16.04	24.62
		15.84	25.14
	Caki-1	16.26	22.45
		16.35	22.76
		16.12	22.67
	293-T	17.89	29.87
		17.56	29.56
		17.45	29.46
RRAGD	786-O	15.8	29.07
		16.04	29.01
		15.84	29.36
	Caki-1	16.26	29.82
		16.35	30.57
		16.12	30.19
	293-T	17.89	35.46
		17.56	35.96
		17.45	35.36
