# Supplementary material for: Nicotinamide metabolism-related signature and lncRNA regulatory network in kidney renal clear cell carcinoma
Source: PeerJ. 2026 Jun 9;14:e21300. doi: 10.7717/peerj.21300 (PMC13262547; doi:10.7717/peerj.21300)
Supplement: Supplemental Information 5 [file peerj-14-21300-s005.xlsx]

## Sheet: Sheet1
Complex index	VDWAALS	EEL	EPB	ENPOLAR	GGAS	GSOLV	TOTAL
ENPP3-Gefitinib	−50.33 ± 3.69	−290.31 ± 28.7	317.3 ± 27.6	−4.51 ±0.24	−340.64 ±30.96	312.79 ± 27.43	−27.85 ± 8
