# Supplementary material for: Nicotinamide metabolism-related signature and lncRNA regulatory network in kidney renal clear cell carcinoma
Source: PeerJ. 2026 Jun 9;14:e21300. doi: 10.7717/peerj.21300 (PMC13262547; doi:10.7717/peerj.21300)
Supplement: Supplemental Information 11 [file peerj-14-21300-s011.xls]

## Sheet: Sheet1
ITEM TO CHECK	IMPORTANCE	CHECKLIST
EXPERIMENTAL DESIGN
Definition of experimental and control groups	E	Line 120-121
Number within each group	E	Line 120-121
Assay carried out by core lab or investigator's lab?	D	N/A
Acknowledgement of authors' contributions	D	N/A
SAMPLE
Description	E	Line120-126
Volume/mass of sample processed	D	N/A
Microdissection or macrodissection	E	Line120-126
Processing procedure	E	Line120-126
If frozen - how and how quickly?	E	Line120-126
If fixed - with what, how quickly?	E	Line120-126
Sample storage conditions and duration (especially for FFPE samples)	E	Line120-126
NUCLEIC ACID EXTRACTION
Procedure and/or instrumentation	E	Line128-131
Name of kit and details of any modifications	E	Line128-131
Source of additional reagents used	D	N/A
Details of DNase or RNAse treatment	E	Line128-131
Contamination assessment (DNA or RNA)	E	Line128-131
Nucleic acid quantification	E	Line128-131
Instrument and method	E	Line128-131
Purity (A260/A280)	D	Line128-131
Yield	D	N/A
RNA integrity method/instrument	E	Line130-131
RIN/RQI or Cq of 3' and 5' transcripts	E	Line128-131
Electrophoresis traces	D	N/A
Inhibition testing (Cq dilutions, spike or other)	E	Line128-131
REVERSE TRANSCRIPTION
Complete reaction conditions	E	Line131-135
Amount of RNA and reaction volume	E	Line131-135
Priming oligonucleotide (if using GSP) and concentration	E	Line131-135
Reverse transcriptase and concentration	E	Line131-135
Temperature and time	E	Line131-135
Manufacturer of reagents and catalogue numbers	D	Line131-135
Cqs with and without RT	D*	N/A
Storage conditions of cDNA	D	N/A
qPCR TARGET INFORMATION
If multiplex, efficiency and LOD of each assay.	E	Line141-145
Sequence accession number	E	Line141-145
Location of amplicon	D	N/A
Amplicon length	E	Line141-145
In silico specificity screen (BLAST, etc)	E	Line141-145
Pseudogenes, retropseudogenes or other homologs?	D	N/A
Sequence alignment	D	N/A
Secondary structure analysis of amplicon	D	N/A
Location of each primer by exon or intron (if applicable)	E	Line141-145
What splice variants are targeted?	E	Line141-145
qPCR OLIGONUCLEOTIDES
Primer sequences	E	Supplementary Table S1
RTPrimerDB Identification Number	D	N/A
Probe sequences	D**	N/A
Location and identity of any modifications	E	Supplementary Table S1
Manufacturer of oligonucleotides	D	N/A
Purification method	D	N/A
qPCR PROTOCOL
Complete reaction conditions	E	Line137-142
Reaction volume and amount of cDNA/DNA	E	Line137-142
Primer, (probe), Mg++ and dNTP concentrations	E	Line137-142
Polymerase identity and concentration	E	Line137-142
Buffer/kit identity and manufacturer	E	Line137-138
Exact chemical constitution of the buffer	D	N/A
Additives (SYBR Green I, DMSO, etc.)	E	Line137-142
Manufacturer of plates/tubes and catalog number	D	N/A
Complete thermocycling parameters	E	Line137-142
Reaction setup (manual/robotic)	D	N/A
Manufacturer of qPCR instrument	E	Line137-138
qPCR VALIDATION
Evidence of optimisation (from gradients)	D	N/A
Specificity (gel, sequence, melt, or digest)	E	Line140-141
For SYBR Green I, Cq of the NTC	E	Line137-142
Standard curves with slope and y-intercept	E	Line137-142
PCR efficiency calculated from slope	E	Line137-142
Confidence interval for PCR efficiency or standard error	D	N/A
r2 of standard curve	E	Line137-142
Linear dynamic range	E	Line137-142
Cq variation at lower limit	E	Line137-142
Confidence intervals throughout range	D	N/A
Evidence for limit of detection	E	Line137-142
If multiplex, efficiency and LOD of each assay.	E	Line137-142
DATA ANALYSIS
qPCR analysis program (source, version)	E	Line137-138
Cq method determination	E	Line144-147
Outlier identification and disposition	E	Line144-147
Results of NTCs	E	Line144-147
Justification of number and choice of reference genes	E	Line144-145
Description of normalisation method	E	Line144-147
Number and concordance of biological replicates	D	Line145
Number and stage (RT or qPCR) of technical replicates	E	Line144-147
Repeatability (intra-assay variation)	E	Line144-147
Reproducibility (inter-assay variation, %CV)	D	N/A
Power analysis	D	N/A
Statistical methods for result significance	E	Line145
Software (source, version)	E	Line148
Cq or raw data submission using RDML	D	N/A
Table 1. MIQE checklist for authors, reviewers and editors. All essential information (E) must be submitted with the manuscript. Desirable
information (D) should be submitted if available. If using primers obtained from RTPrimerDB, information on qPCR target, oligonucleotides,
protocols and validation is available from that source.
*: Assessing the absence of DNA using a no RT assay is essential when first extracting RNA. Once the sample has been validated as
RDNA-free, inclusion of a no-RT control is desirable, but no longer essential.
**: Disclosure of the probe sequence is highly desirable and strongly encouraged. However, since not all commercial pre-designed assay
vendors provide this information, it cannot be an essential requirement. Use of such assays is advised against.
